# Supplementary material for: 64Cu-DOTATATE-PET/CT in Neuroborreliosis Shows Increased Tracer Uptake in Dorsal Root and Paravertebral Ganglia
Source: Diagnostics (Basel). 2026 Feb 13;16(4):561. doi: 10.3390/diagnostics16040561 (PMC12939385; doi:10.3390/diagnostics16040561)
Supplement: Supplementary file 1 [file diagnostics-16-00561-s001.zip]

Archive with 1 entries (1 files):
- diagnostics-4076882-supplementary.pdf
